# Supplementary material for: Synthesis and Properties of Modified Biodegradable Polymers Based on Caprolactone
Source: Polymers (Basel). 2023 Dec 17;15(24):4731. doi: 10.3390/polym15244731 (PMC10748277; doi:10.3390/polym15244731)
Supplement: Supplementary file 1 [file polymers-15-04731-s001.zip]

Archive with 1 entries (1 files):
- polymers-2718062-supplementary.pdf
